# Supplementary material for: Research on line loss analysis and intelligent diagnosis of abnormal causes in distribution networks: artificial intelligence based method
Source: PeerJ Comput Sci. 2023 Dec 15;9:e1753. doi: 10.7717/peerj-cs.1753 (PMC10773768; doi:10.7717/peerj-cs.1753)
Supplement: Supplemental Information 2 [file peerj-cs-09-1753-s002.csv]

Time	Value
2010-01	62623.195999999996
2010-02	55850.217000000004
2010-03	57069.645000000004
2010-04	51282.697
2010-05	54092.59
2010-06	57146.163
2010-07	61684.763999999996
2010-08	61118.688
2010-09	55424.169
2010-10	54137.418999999994
2010-11	54968.591
2010-12	62224.255000000005
2011-01	62937.661
2011-02	55568.689
2011-03	57797.501000000004
2011-04	52509.107
2011-05	54371.068
2011-06	56993.137
2011-07	62343.119999999995
2011-08	61084.157999999996
2011-09	55233.024000000005
2011-10	54065.94
2011-11	54453.748
2011-12	59420.253
2012-01	61658.726
2012-02	58158.428
2012-03	57177.981
2012-04	53114.202
2012-05	56016.572
2012-06	57303.198000000004
2012-07	62782.618
2012-08	61321.615000000005
2012-09	55280.716
2012-10	55012.22
2012-11	55306.178
2012-12	59924.58
2013-01	61612.521
2013-02	55415.202999999994
2013-03	57965.218
2013-04	53158.799
2013-05	54288.397
2013-06	56012.45
2013-07	60728.786
2013-08	59550.183999999994
2013-09	54710.42
2013-10	54446.816
2013-11	55574.449
2013-12	60802.854
2014-01	90804.056
2014-02	56311.719
2014-03	58270.781
2014-04	52051.626000000004
2014-05	53528.09
2014-06	55357.753
2014-07	59676.224
2014-08	58676.43
2014-09	54440.312
2014-10	53803.719
2014-11	54968.141
2014-12	60071.201
2015-01	89085.3903
2015-02	56056.683699999994
2015-03	49476.544
2015-04	45820.6141
2015-05	60467.606100000005
2015-06	62005.288400000005
2015-07	66051.216
2015-08	58741.1926
2015-09	44269.923599999995
2015-10	43015.7169
2015-11	51792.5242
2015-12	55693.2083
2016-01	60791.4087
2016-02	46645.356700000004
2016-03	47779.6538
2016-04	47884.5558
2016-05	54488.4173
2016-06	60231.1745
2016-07	64291.123
2016-08	56800.81
2016-09	43155.575
2016-10	44496.415
2016-11	49029.804000000004
2016-12	63041.674
2017-01	57865.5821
2017-02	45126.2074
2017-03	57062.0076
2017-04	47887.7614
2017-05	52627.3541
2017-06	53662.1467
2017-07	60592.9289
2017-08	50260.3572
2017-09	41609.244099999996
2017-10	47795.0385
2017-11	52443.1877
2017-12	63038.5625
2018-01	55709.6533
2018-02	45064.0867
2018-03	52623.0178
2018-04	49215.4173
2018-05	56661.2524
2018-06	51472.0313
2018-07	56854.606100000005
2018-08	51961.995599999995
2018-09	44912.6324
2018-10	44534.114
2018-11	54100.433000000005
2018-12	53390.8725
2019-01	53489.8938
2019-02	42639.221300000005
2019-03	45175.7966
2019-04	42523.05
2019-05	48502.1296
2019-06	46788.5483
2019-07	50402.954
2019-08	46651.5528
2019-09	40667.4513
2019-10	40023.9644
2019-11	48704.8138
2019-12	47168.7221
2020-01	46181.504499999995
2020-02	42306.210699999996
2020-03	39752.1232
2020-04	33700.1499
2020-05	39607.0051
2020-06	41693.8352
2020-07	44501.7356
2020-08	44119.106
2020-09	35180.8758
2020-10	37930.0986
2020-11	41545.5272
2020-12	48042.0852
2021-01	61272.4027
2021-02	56372.8159
2021-03	51274.1917
2021-04	49235.6051
2021-05	55089.0236
2021-06	59288.9834
2021-07	59127.8563
2021-08	58989.154
2021-09	40944.5401
2021-10	48579.754
2021-11	56622.2096
2021-12	63854.3214
2022-01	71615.1628
2022-02	53065.284199999995
2022-03	52873.5812
2022-04	50208.2379
2022-05	61855.411
2022-06	59405.664300000004
2022-07	64525.8442
2022-08	54253.6323
2022-09	41031.7113
2022-10	45584.771
2022-11	58841.769100000005
2022-12	66539.4901
2023-01	56167.4992
